# Supplementary material for: Molding Process Retaining Gold Nanoparticle Assembly Structures during Transfer to a Polycarbonate Surface
Source: Polymers (Basel). 2024 May 31;16(11):1553. doi: 10.3390/polym16111553 (PMC11174599; doi:10.3390/polym16111553)
Supplement: Supplementary file 1 [file polymers-16-01553-s001.zip]

Archive with 1 entries (1 files):
- polymers-3004058-supplementary.pdf
